# Supplementary material for: Safety and Efficacy of Influenza Vaccination in Patients Receiving Immune Checkpoint Inhibitors. Systematic Review with Meta-Analysis
Source: Vaccines (Basel). 2022 Jul 27;10(8):1195. doi: 10.3390/vaccines10081195 (PMC9412390; doi:10.3390/vaccines10081195)
Supplement: Supplementary file 1 [file vaccines-10-01195-s001.zip]

Archive with 1 entries (1 files):
- vaccines-1806641-supplementary.pdf
